# Supplementary material for: Polydopamine and Mercapto Functionalized 3D Carbon Nano-Material Hybrids Synergistically Modifying Aramid Fibers for Adhesion Improvement
Source: Polymers (Basel). 2022 Sep 23;14(19):3988. doi: 10.3390/polym14193988 (PMC9572269; doi:10.3390/polym14193988)
Supplement: Supplementary file 1 [file polymers-14-03988-s001.zip]

Archive with 1 entries (1 files):
- polymers-1910614-supplementary.pdf
